# Supplementary material for: Polyacrylic Surfactant-Enabled Engineering of Co3O4 Electrodes for Enhanced Asymmetric Supercapacitor Performance
Source: Materials (Basel). 2025 Jun 19;18(12):2916. doi: 10.3390/ma18122916 (PMC12195595; doi:10.3390/ma18122916)
Supplement: Supplementary file 1 [file materials-18-02916-s001.zip]

Archive with 1 entries (1 files):
- materials-3609854-supplementary.pdf
